# Supplementary material for: Quantitative assessment and localization of the hollowing of the temple after craniectomy and cranioplasty–The frontozygomatic shadow
Source: PLoS One. 2021 Oct 19;16(10):e0258776. doi: 10.1371/journal.pone.0258776 (PMC8525753; doi:10.1371/journal.pone.0258776)
Supplement: S1 Data — (XLS) [file pone.0258776.s002.xls]

## Sheet: RESULT
NC 2012 - 2018
assessed based on OPS code 5-010.1* (craniectomy) with or without OPS code 5-020.7* (cranioplasty)
PatNr	age at implantation	sex		OPS codes	incl. crit. fulfilled	comment	side	diagnosis	time between surgeries (d)	3D evaluation	incl. In analysis	comment	hollowing defect	defect volume µl	defect volume ml	deepest P. X	deepest P. Y	deepest P. Z
XX		M		5-010.10	no
XX		W		5-010.14	no
XX		M		5-010.10	no
XX		W		5-010.10	no
XX		W		5-010.10	no
XX		M		5-010.10	no
XX		W		5-010.10	no
XX				5-010.13	no
XX		W		5-010.14	no
XX		W		5-010.10	no
XX		M		5-010.10	no
XX		W		5-010.14	no
XX				5-020.70	no
XX		M		5-010.10	no
XX		M		5-010.10	no
XX		M		5-010.10	no
XX				5-020.72	no
XX		M		5-010.10	yes	no late post OP CT
XX		M		5-020.72	yes	no late post OP CT
XX		M		5-010.14	no
XX		M		5-010.10	no
XX		M		5-010.10	no
XX				5-020.70	no
XX		W		5-010.14	no
XX		M		5-010.13	no
XX		M		5-010.10	no
XX		M		5-010.10	no
XX				5-020.70	no
XX		W		5-010.10	no
XX		W		5-010.10	yes	cranioplasty removed due to abscess, then died
XX				5-020.72	yes	cranioplasty removed due to abscess, then died
XX				5-010.10	yes	cranioplasty removed due to abscess, then died
XX		M		5-010.10	no
XX		M		5-010.1x	no
XX		M		5-010.14	no
XX		W		5-010.10	no
XX				5-010.10	no
XX		M		5-010.11	no
XX		W		5-010.10	yes	no late post OP CT
XX				5-020.72	yes	no late post OP CT
XX		M		5-010.10	no
XX		M		5-010.10	yes	no late post OP CT
XX				5-020.72	yes	no late post OP CT
XX		W		5-010.10	no
XX		M		5-010.10	no
XX		M		5-010.14	no
XX		M		5-010.10	no
XX		M		5-010.14	no
XX				5-020.70	no
XX		M		5-010.10	yes	no difference post- to pre-OP
XX				5-010.10	yes	no difference post- to pre-OP
XX				5-020.72	yes	no difference post- to pre-OP
XX		M		5-010.1x	no
XX		M		5-010.10	yes	no difference post- to pre-OP
XX				5-020.72	yes	no difference post- to pre-OP
XX		W		5-010.10	no
XX		M		5-010.10	no
XX				5-020.70	no
XX		W		5-010.10	yes	no hemicraniectomy, but only frontal
XX				5-020.70	yes	no hemicraniectomy, but only frontal
XX		M		5-010.10	no
XX		W		5-010.13	yes	no hemicraniectomy, but only pterional
XX				5-020.70	yes	no hemicraniectomy, but only pterional
XX		W		5-010.13	no
XX		W		5-010.10	yes	low res. post OP CT
XX				5-010.10	yes	low res. post OP CT
XX				5-020.72	yes	low res. post OP CT
XX		M		5-010.14	no
XX		M		5-010.10	no
XX		M		5-010.10	no
XX				5-020.72	no
XX		M		5-010.10	yes	no late post OP CT
XX				5-010.10	yes	no late post OP CT
XX				5-010.10	yes	no late post OP CT
XX				5-020.72	yes	no late post OP CT
XX		W		5-010.14	no
XX		M		5-010.10	no
XX		W		5-020.70	yes	no hemicraniectomy, but only temporal
XX				5-010.13	yes	no hemicraniectomy, but only temporal
XX		M		5-010.10	no
XX				5-020.70	no
XX		M		5-010.10	no
XX				5-020.70	no
XX		W		5-010.10	no
XX		W		5-010.10	no
XX				5-020.70	no
XX		M		5-010.10	no
XX		W		5-010.10	yes	no hemicraniectomy, but only temporal
XX				5-010.10	yes	no hemicraniectomy, but only temporal
XX				5-020.70	yes	no hemicraniectomy, but only temporal
XX		M		5-010.10	yes	no late post OP CT
XX				5-010.10	yes	no late post OP CT
XX				5-020.72	yes	no late post OP CT
XX		W		5-010.10	no
XX		M		5-010.10	no
XX				5-010.10	no
XX		M		5-010.10	no
XX		W		5-010.14	no
11	42	M		5-020.72	yes	good resolution, late post OP CT/MRI	l	AVM	121	yes	yes		yes	6125.58	6.12558	-54.9508	-41.3876	-503.742
XX				5-010.10	yes	good resolution, late post OP CT/MRI
XX				5-020.72	yes	good resolution, late post OP CT/MRI
XX		W		5-010.14	no
XX		M		5-010.10	yes	no late post OP CT
XX				5-010.10	yes	no late post OP CT
XX				5-020.72	yes	no late post OP CT
XX		W		5-010.10	no
XX				5-010.10	no
XX		W		5-010.10	yes	no late post OP CT
XX				5-010.10	yes	no late post OP CT
XX				5-020.72	yes	no late post OP CT
XX		M		5-010.10	no
XX		W		5-010.10	no
XX		M		5-010.10	yes	no late post OP CT
XX				5-020.72	yes	no late post OP CT
XX		W		5-010.10	no
XX		W		5-010.10	no
XX				5-020.70	no
XX		M		5-010.14	no
12	61	M		5-010.10	yes	good resolution, late post OP CT/MRI	r	trauma	76	yes	yes		yes	4027.44	4.02744	-52.1049	-55.6806	-490.476
XX				5-020.72	yes	good resolution, late post OP CT/MRI
XX		W		5-010.14	no
XX		M		5-010.14	no
XX		W		5-010.10	no
XX		M		5-010.10	no
XX		M		5-010.10	no
XX		M		5-010.10	yes	no hemicraniectomy, but only parietal
XX				5-020.70	yes	no hemicraniectomy, but only parietal
XX		W		5-010.13	no
XX		W		5-010.14	no
XX				5-010.14	no
XX		W		5-010.10	no
XX		W		5-010.10	yes	no late post OP CT
XX				5-020.72	yes	no late post OP CT
XX		M		5-010.10	no
XX		M		5-010.10	yes	no late post OP CT
XX				5-010.10	yes	no late post OP CT
XX				5-020.72	yes	no late post OP CT
XX		W		5-010.10	no
XX		W		5-010.10	no
XX		M		5-010.10	no
XX		M		5-010.10	no
XX		W		5-010.14	no
XX		W		5-010.14	no
XX		M		5-010.10	no
XX				5-020.72	no
XX		M		5-010.10	no
XX		W		5-010.12	no
XX		W		5-010.13	no
13	64	W		5-010.10	yes	good resolution, late post OP CT/MRI	r	trauma	70	yes	yes		yes	4645.61	4.64561	-59.2731	-42.9996	-484.53
XX				5-010.10	yes	good resolution, late post OP CT/MRI
XX				5-020.72	yes	good resolution, late post OP CT/MRI
XX		M		5-010.10	no
XX				5-020.70	no
XX		W		5-020.70	yes	no hemicraniectomy, but only pterional
XX				5-010.10	yes	no hemicraniectomy, but only pterional
XX				5-020.72	yes	no hemicraniectomy, but only pterional
XX		M		5-010.10	yes	no late post OP CT
XX				5-010.10	yes	no late post OP CT
XX				5-020.72	yes	no late post OP CT
XX		W		5-010.10	no
XX		M		5-010.10	no
XX		M		5-010.14	no
XX		M		5-010.14	no
XX		W		5-010.11	no
XX		M		5-010.10	no
XX		W		5-010.14	no
XX		M		5-010.14	no
XX		W		5-010.10	yes	low res. pre OP CT
XX				5-010.10	yes	low res. pre OP CT
XX				5-020.72	yes	low res. pre OP CT
XX		W		5-010.10	no
XX		M		5-010.10	yes	low res. pre OP CT
XX				5-020.72	yes	low res. pre OP CT
18	57	M		5-010.10	yes	good resolution, late post OP CT/MRI	l	trauma	138	yes	yes		yes	6070.48	6.07048	-55.953	-45.3221	-495.744
XX				5-020.72	yes	good resolution, late post OP CT/MRI
XX				5-020.72	yes	good resolution, late post OP CT/MRI
XX		M		5-010.10	no
XX		M		5-010.10	no
60	22	M		5-010.10	yes	good resolution, late post OP CT/MRI	l	malignant stroke	152	yes	no	implant not in surface
XX				5-020.72	yes	good resolution, late post OP CT/MRI
XX		W		5-010.10	no
XX		W		5-010.14	no
XX		M		5-010.12	no
XX		W		5-010.10	yes	no hemicraniectomy, but only temporal
XX				5-010.13	yes	no hemicraniectomy, but only temporal
XX				5-020.72	yes	no hemicraniectomy, but only temporal
XX		M		5-010.10	no
XX		W		5-010.14	no
XX		W		5-010.10	yes	low res. pre OP CT
XX				5-020.70	yes	low res. pre OP CT
47	54	W		5-010.10	yes	good resolution, late post OP CT/MRI	r	hemorrhagic stroke	84	yes	no	implant not in surface
XX				5-010.10	yes	good resolution, late post OP CT/MRI
XX				5-010.10	yes	good resolution, late post OP CT/MRI
XX				5-020.72	yes	good resolution, late post OP CT/MRI
XX		M		5-010.14	no
XX		M		5-010.1x	no
XX				5-020.70	no
XX		M		5-010.10	no
XX				5-020.70	no
XX		M		5-010.10	yes	no late post OP CT
XX				5-020.72	yes	no late post OP CT
XX		M		5-010.14	no
XX				5-020.70	no
XX		M		5-010.10	no
XX		M		5-010.10	no
XX		M		5-010.10	no
XX		M		5-010.10	yes	no late post OP CT
XX				5-010.10	yes	no late post OP CT
XX				5-020.72	yes	no late post OP CT
XX				5-020.72	yes	no late post OP CT
XX		M		5-010.10	no
XX		M		5-010.10	no
XX		W		5-010.10	no
XX		W		5-010.10	yes	no late post OP CT
XX				5-020.70	yes	no late post OP CT
XX		W		5-010.10	yes	no hemicraniectomy, but only parietal
XX				5-020.70	yes	no hemicraniectomy, but only parietal
XX				5-020.72	yes	no hemicraniectomy, but only parietal
XX		M		5-010.10	no
XX		W		5-010.10	yes	no hemicraniectomy, but only frontal
XX				5-020.70	yes	no hemicraniectomy, but only frontal
XX		W		5-010.10	no
24	77	W		5-010.10	yes	good resolution, late post OP CT/MRI	r	trauma	154	yes	yes		yes	11914	11.914	-52.4696	-45.752	-504.024
XX				5-020.72	yes	good resolution, late post OP CT/MRI
XX		W		5-010.10	no
XX				5-020.72	no
XX		M		5-010.14	no
XX		M		5-010.10	no
XX		W		5-010.10	yes	no late post OP CT
XX				5-010.13	yes	no late post OP CT
XX				5-020.70	yes	no late post OP CT
XX		M		5-010.10	no
XX		W		5-010.14	no
XX		W		5-010.14	no
XX		W		5-010.10	no
25	26	M		5-010.10	yes	good resolution, late post OP CT/MRI	l	trauma	37	yes	yes		yes	10020.1	10.0201	-54.375	-46.9082	-490.253
XX				5-010.10	yes	good resolution, late post OP CT/MRI
XX				5-020.72	yes	good resolution, late post OP CT/MRI
XX				5-010.10	yes	good resolution, late post OP CT/MRI
XX				5-020.72	yes	good resolution, late post OP CT/MRI
XX		W		5-010.10	yes	no hemicraniectomy, but only occipital
XX				5-020.70	yes	no hemicraniectomy, but only occipital
XX		M		5-010.14	no
XX		W		5-010.10	no
XX		M		5-010.10	no
XX		M		5-010.10	no
XX		M		5-010.10	no
XX		M		5-010.10	no
26	63	M		5-010.10	yes	good resolution, late post OP CT/MRI	l	trauma	77	yes	yes		yes	8067.1	8.0671	-54.8992	-50.6727	-487.714
XX				5-020.72	yes	good resolution, late post OP CT/MRI
XX		W		5-010.14	no
XX		W		5-010.10	no
XX		M		5-010.14	no
XX		M		5-010.14	no
XX		M		5-010.10	no
XX				5-020.70	no
XX		W		5-010.10	no
XX		M		5-010.13	no
XX		M		5-010.10	no
XX		W		5-010.10	no
64	55	M		5-010.10	yes	good resolution, late post OP CT/MRI	l	trauma	130	yes	yes		yes	2496.06	2.49606	-49.0731	-67.8843	-501.18
XX				5-020.72	yes	good resolution, late post OP CT/MRI
XX		W		5-010.10	no
XX		M		5-010.10	yes	no late post OP CT
XX				5-020.72	yes	no late post OP CT
XX		M		5-010.13	no
XX		W		5-010.10	no
XX		M		5-010.10	yes	no late post OP CT
XX				5-020.70	yes	no late post OP CT
XX				5-020.72	yes	no late post OP CT
XX		M		5-010.14	no
XX		W		5-010.13	no
XX		M		5-010.10	no
XX		W		5-010.14	no
XX		M		5-010.14	no
XX		W		5-010.13	no
66	62	M		5-010.10	yes	good resolution, late post OP CT/MRI	l	hemorrhagic stroke	122	yes	yes	no defect	no
XX				5-020.72	yes	good resolution, late post OP CT/MRI
XX		M		5-010.10	no
XX				5-010.10	no
XX		W		5-010.10	no
XX		M		5-010.10	no
XX		W		5-010.10	no
XX		W		5-010.14	no
XX		W		5-010.10	no
XX		M		5-010.10	no
XX		M		5-010.12	no
XX		W		5-010.14	no
XX		W		5-010.10	yes	no late post OP CT
XX				5-010.10	yes	no late post OP CT
XX				5-020.72	yes	no late post OP CT
XX		M		5-010.10	no
XX				5-020.72	no
XX		M		5-010.10	no
XX		M		5-010.10	no
XX		W		5-010.10	yes	no late post OP CT
XX				5-020.72	yes	no late post OP CT
XX		W		5-010.14	no
XX		W		5-010.10	no
XX		W		5-010.14	no
XX		M		5-010.14	no
XX		W		5-010.14	no
XX		W		5-020.70	yes	no hemicraniectomy, but only occipital
XX				5-010.12	yes	no hemicraniectomy, but only occipital
XX		W		5-010.10	no
XX		M		5-010.10	no
XX		M		5-010.10	no
XX				5-020.70	no
XX		M		5-010.10	no
XX		M		5-010.10	yes	no late post OP CT
XX				5-020.72	yes	no late post OP CT
29	53	W		5-010.10	yes	good resolution, late post OP CT/MRI	r	malignant stroke	133	yes	yes		yes	16686.3	16.6863	-56.2099	-40.7748	-495.011
XX				5-020.71	yes	good resolution, late post OP CT/MRI
XX				5-020.72	no
XX		M		5-010.10	no
XX		M		5-010.10	no
XX		M		5-010.10	no
XX		W		5-010.10	no
XX				5-020.70	no
XX		W		5-010.10	no
XX		M		5-010.11	yes	no cranioplasty performed
XX				5-010.10	yes	no cranioplasty performed
XX				5-020.72	no
XX				5-010.10	no
XX		W		5-010.14	no
XX		M		5-010.10	no
XX				5-020.70	no
XX		M		5-010.14	no
XX		M		5-010.14	no
XX		W		5-010.10	no
XX				5-010.10	no
XX		M		5-010.10	no
XX		W		5-010.14	no
XX		W		5-010.10	no
31	43	M		5-010.10	yes	good resolution, late post OP CT/MRI	r	SAH	142	yes	yes		yes	3596.75	3.59675	-52.0555	-54.8715	-493.972
XX				5-020.72	yes	good resolution, late post OP CT/MRI
XX		M		5-010.10	no
XX		M		5-010.14	no
XX		W		5-010.10	no
XX		M		5-010.10	yes	craniectomy too small
XX				5-020.71	yes	craniectomy too small
XX		W		5-010.14	no
XX		W		5-010.10	no
XX		W		5-010.14	no
XX		W		5-010.10	yes	no late post OP CT
XX		W		5-020.72	yes	no late post OP CT
XX				5-010.10	no
XX				5-020.72	no
34	24	M		5-010.11	yes	good resolution, late post OP CT/MRI	l	trauma	104	yes	no	no defect but compression bandage on
XX				5-020.72	yes	good resolution, late post OP CT/MRI
XX				5-020.72	yes
XX		M		5-010.10	yes	no late post OP CT
XX				5-020.72	yes	no late post OP CT
XX		M		5-010.10	no
XX		W		5-010.10	no
XX		M		5-010.10	no
XX		W		5-010.10	no
XX				5-020.70	no
XX		W		5-010.10	yes	no late post OP CT
XX				5-010.10	yes	no late post OP CT
XX				5-020.72	yes
XX		W		5-010.14	no
XX		W		5-010.10	no
XX		M		5-010.10	no
XX		W		5-010.10	no
XX				5-020.70	no
XX		M		5-010.14	no
36	68	W		5-010.10	yes	good resolution, late post OP CT/MRI	r	malignant stroke	132	yes	yes		yes	1588.44	1.58844	-48.8385	-58.4141	-496.896
XX				5-010.10	yes	good resolution, late post OP CT/MRI
XX				5-020.72	yes	good resolution, late post OP CT/MRI
XX				5-010.10	yes	good resolution, late post OP CT/MRI
XX		M		5-010.10	no
XX		M		5-010.10	no
XX				5-020.70	no
XX		W		5-010.10	no
XX		W		5-010.10	yes	no late post OP CT
XX				5-010.10	yes	no late post OP CT
XX				5-020.72	yes	no late post OP CT
XX		M		5-010.13	no
XX		W		5-010.14	no
XX		W		5-010.10	yes	cranioplasty not in level
XX				5-010.10	yes	cranioplasty not in level
XX				5-020.72	yes
XX		M		5-010.10	no
XX		M		5-010.10	yes	no late post OP CT
XX				5-020.72	yes	no late post OP CT
XX		M		5-010.13	no
XX		M		5-010.10	yes	no late post OP CT
XX				5-020.72	yes	no late post OP CT
XX		M		5-010.10	no
XX		M		5-010.10	no
XX		W		5-010.10	no
XX		W		5-010.10	no
XX		M		5-010.10	no
XX		W		5-010.10	no
XX		M		5-010.10	no
XX		M		5-010.10	yes	no late post OP CT
XX				5-020.72	yes	no late post OP CT
XX				5-010.10	yes
XX				5-020.72	yes
XX		W		5-010.10	no
XX		M		5-010.14	no
XX		M		5-010.10	yes	no hemicraniectomy
XX				5-020.70	yes	no hemicraniectomy
XX		M		5-010.10	no
XX		M		5-010.10	no
XX		W		5-010.14	no
XX		M		5-010.10	no
XX		M		5-010.10	yes	craniectomy too small
XX				5-020.70	yes	craniectomy too small
XX		M		5-010.10	no
XX		W		5-010.14	no
XX		M		5-010.10	no
XX		M		5-010.10	no
XX		W		5-010.10	no
XX		M		5-010.10	no
XX		M		5-010.10	no
XX				5-020.72	no
XX		M		5-010.11	no
XX				5-020.70	no
XX		M		5-010.10	no
45	64	M		5-010.10	yes	good resolution, late post OP CT/MRI	l	trauma	116	yes	yes		yes	375.499	0.375499	-58.8773	-51.2999	-492.48
XX				5-010.10	yes	good resolution, late post OP CT/MRI
XX				5-020.72	no
XX		M		5-010.10	no
XX		M		5-010.10	no
XX		M		5-020.70	yes	no hemicraniectomy
XX				5-010.10	yes	no hemicraniectomy
XX		W		5-010.10	no
XX		M		5-010.10	yes	no late post OP CT
XX				5-020.72	yes	no late post OP CT
XX		M		5-010.10	no
XX				5-010.12	no
XX		W		5-010.10	no
XX		W		5-010.10	no
XX		W		5-010.10	no
XX		M		5-010.10	no
68	57	M		5-010.10	yes	good resolution, late post OP CT/MRI	r	malignant stroke	135	yes	yes		yes	730.474	0.730474	-55.7382	-56.5708	-481.931
XX				5-010.10	yes	good resolution, late post OP CT/MRI
XX				5-020.72	no
XX				5-010.10	no
XX				5-020.72	no
XX		M		5-010.10	yes	no late post OP CT
XX				5-020.72	yes	no late post OP CT
XX		W		5-010.13	no
XX				5-020.70	no
37	48	W		5-010.10	yes	good resolution, late post OP CT/MRI	r	malignant stroke	168	yes	yes	no defect	no
XX				5-010.10	yes	good resolution, late post OP CT/MRI
XX				5-020.72	yes
XX		W		5-010.14	no
XX		W		5-010.10	no
XX		M		5-010.10	no
XX		W		5-010.14	no
XX		M		5-010.13	no
XX				5-020.70	no
XX		W		5-010.14	no
XX				5-010.14	no
XX		M		5-010.10	no
XX		M		5-010.10	no
XX		M		5-010.10	no
XX		M		5-010.10	no
XX		M		5-010.10	no
XX				5-020.70	no
XX		W		5-020.70	yes	no hemicraniectomy
XX				5-010.10	yes	no hemicraniectomy
XX				5-020.72	yes	no hemicraniectomy
XX		M		5-010.10	no
XX		W		5-010.10	no
XX		W		5-010.14	no
XX		W		5-010.11	no
XX				5-020.70	no
XX		M		5-010.14	no
XX		W		5-010.10	no
XX		W		5-010.10	no
XX		M		5-010.10	no
XX		W		5-010.13	no
XX				5-020.70	no
XX		W		5-010.10	no
XX				5-020.72	no
XX		M		5-010.10	no
XX		M		5-010.10	no
XX		M		5-010.10	no
XX				5-020.70	no
XX		M		5-010.10	no
XX		M		5-010.10	no
XX		M		5-010.10	no
XX		M		5-010.10	no
XX				5-020.72	no
XX		M		5-010.10	no
XX		W		5-010.14	no
XX		M		5-010.10	no
XX		W		5-010.14	no
XX		M		5-010.10	yes	no late post OP CT
XX				5-020.72	yes	no late post OP CT
XX		M		5-010.10	no
49	29	W		5-010.10	yes	good resolution, late post OP CT/MRI	r	SAH	79	yes	yes		yes	845.706	0.845706	-53.1911	-56.42	-497.828
XX				5-010.10	yes	good resolution, late post OP CT/MRI
XX				5-020.72	yes
XX				5-020.72	yes
XX				5-010.10	yes
XX				5-020.72	yes
XX		W		5-010.10	no
XX		W		5-010.10	yes	no late post OP CT
XX				5-010.10	yes	no late post OP CT
XX				5-020.72	yes
XX		M		5-010.10	no
XX		M		5-010.10	no
XX		M		5-010.14	no
XX		W		5-010.14	no
XX		M		5-010.10	no
XX				5-020.70	no
XX		W		5-010.10	no
XX		M		5-010.10	no
XX		M		5-010.10	no
XX		W		5-010.10	no
XX				5-020.72	no
XX		W		5-010.10	no
XX		M		5-010.10	yes	no late post OP CT
XX				5-020.72	yes	no late post OP CT
XX		W		5-010.10	no
XX				5-020.72	no
XX		M		5-010.14	no
XX		W		5-010.10	no
XX		M		5-010.10	no
XX		M		5-010.13	no
XX		W		5-010.10	no
XX		M		5-010.10	no
XX		M		5-010.10	yes	no hemicraniectomy
XX				5-020.70	yes	no hemicraniectomy
XX				5-010.10	yes	no hemicraniectomy
71	37	M		5-010.10	yes	good resolution, late post OP CT/MRI	r	trauma	41	yes	yes	no defect	no
XX				5-020.72	yes	good resolution, late post OP CT/MRI
XX		W		5-010.10	no
XX		W		5-010.10	no
XX		M		5-010.14	no
XX		W		5-010.10	no
XX		M		5-010.10	no
XX		M		5-010.10	yes	no late post OP CT
XX				5-010.10	yes	no late post OP CT
XX				5-020.72	yes	no late post OP CT
XX		M		5-010.10	yes	no late post OP CT
XX				5-020.72	yes	no late post OP CT
XX		M		5-010.10	no
XX				5-010.10	no
XX		W		5-010.10	no
XX				5-020.70	no
XX		W		5-010.10	no
XX		W		5-010.10	yes	craniectomy too small
XX				5-010.10	yes	craniectomy too small
XX				5-020.70	yes	craniectomy too small
XX		W		5-010.10	no
XX		W		5-010.10	no
XX		M		5-010.10	no
XX		M		5-010.10	no
XX		M		5-010.10	no
XX		W		5-010.10	no
XX		W		5-010.10	no
XX		M		5-010.14	no
XX		W		5-010.10	no
XX				5-020.72	no
75	52	W		5-010.10	yes	good resolution, late post OP CT/MRI	l	SAH	108	yes	no	skin surface not intact due to wound healing disorder
XX				5-020.72	yes	good resolution, late post OP CT/MRI
XX		W		5-010.10	no
XX		W		5-010.10	no
XX		W		5-010.14	no
XX		M		5-010.14	no
XX				5-010.10	no
XX		M		5-010.10	no
XX		W		5-010.10	no
XX				5-020.72	no
XX		M		5-010.10	no
XX		M		5-010.14	no
XX		W		5-010.10	no
XX		M		5-010.10	no
XX		M		5-010.10	no
XX		M		5-010.10	no
XX				5-010.10	no
XX				5-020.72	no
XX		M		5-010.10	no
XX		W		5-010.10	no
XX		W		5-010.14	no
XX		W		5-010.10	no
XX		M		5-010.10	yes	no late post OP CT
XX				5-020.72	yes	no late post OP CT
XX		W		5-010.10	yes	craniectomy too small
XX				5-020.70	yes	craniectomy too small
XX		W		5-010.14	no
XX		W		5-010.14	no
XX		M		5-010.14	no
XX		W		5-010.10	no
XX				5-020.70	no
79	65	M		5-010.10	yes	good resolution, late post OP CT/MRI	r	malignant stroke	76	yes	yes		yes	2172.74	2.17274	-54.4664	-48.9453	-494.548
XX				5-020.72	yes	good resolution, late post OP CT/MRI
XX		W		5-010.10	no
XX		W		5-010.10	no
XX		M		5-010.10	no
XX		M		5-010.14	no
XX		M		5-010.10	yes	no late post OP CT
XX				5-020.72	yes	no late post OP CT
XX		W		5-010.14	no
XX				5-020.70	no
81	59	W		5-010.10	yes	good resolution, late post OP CT/MRI	r	hemorrhagic stroke	71	yes	yes		yes	741.755	0.741755	-55.3582	-51.9944	-497.769
XX				5-010.10	yes	good resolution, late post OP CT/MRI
XX				5-020.72	yes
82	54	W		5-010.10	yes	good resolution, late post OP CT/MRI	r	malignant stroke	230	yes	yes	no defect	no
XX				5-010.10	yes	good resolution, late post OP CT/MRI
XX				5-020.72	yes	good resolution, late post OP CT/MRI
XX		W		5-010.10	no
83	62	M		5-010.10	yes	good resolution, late post OP CT/MRI	l	malignant stroke	92	yes	yes	no defect	no
XX				5-010.10	yes	good resolution, late post OP CT/MRI
XX				5-020.72	yes	good resolution, late post OP CT/MRI
XX		W		5-010.10	no
XX		M		5-010.10	yes	no late post OP CT
XX				5-020.72	yes	no late post OP CT
XX		W		5-010.10	no
XX		W		5-010.13	no
XX				5-020.70	no
XX		M		5-010.14	no
XX		M		5-010.14	no
XX		M		5-010.10	no
XX		M		5-010.10	no
XX		M		5-010.10	no
XX				5-020.72	no
XX		M		5-010.10	no				Statistics
XX		M		5-010.10	no
									time between surgeries					defect volume
									total	mean	SD
									25	111.52	42.8983			Minimum	0.375499
									good results	mean	SD			Maximum	16.6863
									5	130.6	72.2343			Mean	5.00651	-54.2396	-50.9936	-494.256
									hollowing	mean	SD			Median	3.8121
									20	106.75	33.2611			SD	4.50931
									t-test (duration bet. surg. and cosmetic result)
									time good results
									Pat. Nr.	time
									66	122
									37	168
									71	41
									82	230
									83	92
									time hollowing
									Pat. Nr.	time
									11	121
									12	76
									13	70
									18	138
									60	152
									47	84
									24	154
									25	37
									26	77
									64	130
									29	133
									31	142
									34	104
									36	132
									45	116
									68	135
									49	79
									75	108
									79	76
									81	71
									t-test	0.507969
